# Supplementary material for: Juniperus oxycedrus L. ssp. Essential Oil Microneedles: A Promising Antimicrobial and Wound Healing Activity
Source: Pharmaceuticals (Basel). 2023 Dec 27;17(1):40. doi: 10.3390/ph17010040 (PMC10821373; doi:10.3390/ph17010040)
Supplement: Supplementary file 1 [file pharmaceuticals-17-00040-s001.zip]

Archive with 1 entries (1 files):
- pharmaceuticals-2755767-supplementary.pdf
